# Supplementary material for: NIMO: A Natural Product-Inspired Molecular Generative Model Based on Conditional Transformer
Source: Molecules. 2024 Apr 19;29(8):1867. doi: 10.3390/molecules29081867 (PMC11053988; doi:10.3390/molecules29081867)
Supplement: Supplementary file 1 [file molecules-29-01867-s001.zip]

Archive with 1 entries (1 files):
- molecules-2925617-supplementary.pdf
